# Supplementary material for: Dynamics of p53 and NF-κB regulation in response to DNA damage and identification of target proteins suitable for therapeutic intervention
Source: BMC Syst Biol. 2012 Sep 15;6:125. doi: 10.1186/1752-0509-6-125 (PMC3473366; doi:10.1186/1752-0509-6-125)
Supplement: Additional file 2 — The CellDesigner file corresponding to the logical interaction hypergraph shown in Figure 1, the logical network in the CellNetAnalyzer and GINsim formats and the interaction graph in MAVisto format. [file 1752-0509-6-125-S2.zip]

Archive with 16 entries (14 files):
- Suppl_Folder_1/
- Suppl_Folder_1/CellDesigner-network-graph_DDR.xml
- Suppl_Folder_1/CNA-modell_DDR/
- Suppl_Folder_1/CNA-modell_DDR/app_para.m
- Suppl_Folder_1/CNA-modell_DDR/assembly
- Suppl_Folder_1/CNA-modell_DDR/CNA-network-graph.png
- Suppl_Folder_1/CNA-modell_DDR/default_LSS.val
- Suppl_Folder_1/CNA-modell_DDR/macromolecules
- Suppl_Folder_1/CNA-modell_DDR/macromolecule_synthesis
- Suppl_Folder_1/CNA-modell_DDR/metabolites
- Suppl_Folder_1/CNA-modell_DDR/metabolites_notes
- Suppl_Folder_1/CNA-modell_DDR/reactions
- Suppl_Folder_1/CNA-modell_DDR/reactions_notes
- Suppl_Folder_1/GINsim-full_model_DDR.zginml
- Suppl_Folder_1/GINsim-reduced_model_DDR.zginml
- Suppl_Folder_1/MAVisto-network-graph_DDR.gml
