# Supplementary material for: Dynamics of p53 and NF-κB regulation in response to DNA damage and identification of target proteins suitable for therapeutic intervention
Source: BMC Syst Biol. 2012 Sep 15;6:125. doi: 10.1186/1752-0509-6-125 (PMC3473366; doi:10.1186/1752-0509-6-125)
Supplement: Additional file 2 — The CellDesigner file corresponding to the logical interaction hypergraph shown in Figure 1, the logical network in the CellNetAnalyzer and GINsim formats and the interaction graph in MAVisto format. [file 1752-0509-6-125-S2.zip › Suppl_Folder_1/CNA-modell_DDR/app_para.m]

epsilon=1e-010;
basic_color=[0.7         0.7         0.7];
cr_color=[0.5         0.5           1];
br_color=[1         0.2         0.2];
nbr_color=[0.2           1         0.2];
text_color=[0  0  0];
macro_synth_color=[0  0  1];
macro_color=[0.9         0.9         0.5];
box_reaction_width=[0.013];
box_reaction_height=[0.018];
box_macro_width=[0.013];
box_macro_height=[0.018];
fontsize_reaction=[7];
fontsize_macro=[7];
fluxmaps={
'CNA-Modell_Genotoxischer_Stress','C:\Dokumente und Einstellungen\poltz\Desktop\Cna70a\CellNetAnalyzer\CNA-Modell_Genotoxischer_Stress\CNA-Modell_Genotoxischer_Stress.png'
};
