# Supplementary material for: Dynamics of p53 and NF-κB regulation in response to DNA damage and identification of target proteins suitable for therapeutic intervention
Source: BMC Syst Biol. 2012 Sep 15;6:125. doi: 10.1186/1752-0509-6-125 (PMC3473366; doi:10.1186/1752-0509-6-125)
Supplement: Additional file 2 — The CellDesigner file corresponding to the logical interaction hypergraph shown in Figure 1, the logical network in the CellNetAnalyzer and GINsim formats and the interaction graph in MAVisto format. [file 1752-0509-6-125-S2.zip › Suppl_Folder_1/CNA-modell_DDR/default_LSS.val]

1   0
2   0
3   0
4   0
5   0
6   0
7   0
8   0
9   0
10   0
11   0
12   0
13   0
14   0
15   0
16   0
17   0
18   0
20   0
21   0
22   0
23   0
24   0
25   0
26   0
27   0
28   0
29   0
30   0
31   0
69   0
70   0
32   0
33   0
34   0
35   0
36   0
38   0
39   0
40   0
41   0
42   1
43   0
44   0
45   0
46   0
47   1
48   1
49   1
50   0
51   0
52   0
53   0
54   0
55   0
56   1
57   0
58   0
59   0
60   0
61   0
62   0
63   0
64   0
65   0
66   0
67   0
68   0
71   0
72   0
73   0
74   0
75   0
76   0
77   0
78   0
80   0
81   0
82   0
83   0
84   0
85   0
IkappaBbeta=   1
Cyclin_D1=   1
cell_cycle_arrest=   0
apoptosis=   0
TNF-alpha_secretion=   0
p52/RelB=   0
IL-1beta_mRNA=   0
target_genes=   0
Bcl-x1_mRNA=   1
Bcl-w_mRNA=   1
Mcl-1_mRNA=   1
 
## Dont delete this line
electroporation   0
UVC   0
UVB   0
cisplatin   0
IL-1   0
UVA   0
hypotonic_shock   0
SN38   0
camptothecin   0
doxorubicin   0
VP16   0
gamma_rays   0
daunomycin   0
H2O2   0
diamide   0
pyrimidine_dimers   0
Oxo8-Guanine   0
GSSG   0
GSH   1
PI3K   0
AKT2   1
AKT2(P)   0
MEK   0
ERK2   0
p90   1
p90(P)   0
IKKalpha/IKKbeta/NEMO   0
NIK   0
IKKalpha(P)T23   0
p38MAPK   0
ELKS   1
CK2   0
IKKalpha/IKKbeta/NEMO(P)   0
IkappaBbeta   1
degradation   1
Bcl-3   1
p53   0
p53(P)S15   0
HDAC1   0
PIDD_gene   1
PIDD_mRNA   0
caspase3   0
Cyclin_D1   1
Egr-1   0
Gadd45a   0
Gadd45a_mRNA   0
Gadd45a_gene   1
Gadd45b_gene   1
Gadd45b_mRNA   0
Gadd45b   0
topoisomeraseII   1
topoisomeraseI   1
ATM/ATM   1
ATM(P)S1981   0
PIDD   0
RAIDD   1
PIDD/RAIDD/caspase-2   0
cell_cycle_arrest   0
apoptosis   0
TNF-alpha_secretion   0
TNF-alpha   0
caspase7   0
NEMO   1
RIP1   1
PIASY   1
IkappaBalpha   1
IkappaBalpha(P)S32(P)S36   0
IkappaBalpha(P)S32(P)S36(Ub)   0
IkappaBalpha(P)   0
IkappaBalpha(P)(Ub)   0
p52   1
PIDD/RIP1/NEMO(SUMO-1)K277(SUMO-1)K309   0
Ca2+   1
ATM(P)S1981/NEMO(SUMO-1)K277(SUMO-1)K309(P)S85   0
nuclear_ATM(P)S1981/NEMO(SUMO-1)K277(SUMO-1)K309(P)S85(Ub)   0
cytosolic_ATM(P)S1981/NEMO(SUMO-1)K277(SUMO-1)K309(P)S85(Ub)   0
ATM(P)S1981/NEMO(SUMO-1)K277(SUMO-1)K309(P)S85(Ub)/ELKS/IKK   0
caspase-2   1
p52/RelB   0
PIDD/RIP1/NEMO   0
Bcl-3/p52/p52   1
p53_mRNA   0
TRPM2_mRNA   1
caspase9_mRNA   1
TNF-alpha_mRNA   0
IL-1beta_mRNA   0
Egr-1_mRNA   0
Cyclin_D1_mRNA   1
DNA_DSBs   0
target_genes   0
Bcl-x1_mRNA   1
Bcl-w_mRNA   1
Mcl-1_mRNA   1
NF-kappaB   0
IKKalpha   1
