# Supplementary material for: Dynamics of p53 and NF-κB regulation in response to DNA damage and identification of target proteins suitable for therapeutic intervention
Source: BMC Syst Biol. 2012 Sep 15;6:125. doi: 10.1186/1752-0509-6-125 (PMC3473366; doi:10.1186/1752-0509-6-125)
Supplement: Additional file 2 — The CellDesigner file corresponding to the logical interaction hypergraph shown in Figure 1, the logical network in the CellNetAnalyzer and GINsim formats and the interaction graph in MAVisto format. [file 1752-0509-6-125-S2.zip › Suppl_Folder_1/CNA-modell_DDR/metabolites]

APOPTOSIS	APOPTOSIS	NaN	0	889.10552 1251.2937 1 1
ATM-P	ATM-PS1981	NaN	0	460.3164 795.0696 1 1
ATM-P-RIP1-NEMO-P	ATM-P-RIP1-NEMO-P	NaN	0	952.7461 663.0383 1 1
ATM-P-RIP1-NEMO-Ub-TRAF6-Ub-ELKS-Ub	ATM-P-RIP1-NEMO-Ub-TRAF6-Ub-ELKS-Ub	NaN	0	957.6524 227.2993 1 1
ATM-P-RIP1-NEMO-Ub-TRAF6-Ub-ELKS-Ub-TAB	ATM-P-RIP1-NEMO-Ub-TRAF6-Ub-ELKS-Ub-TAB	NaN	0	955.1992 82.0529 1 1
BARD1-BRCA1-P	BARD1-BRCA1-PS1387-PS1423-PS1524	NaN	0	200.6698 832.7636 1 1
Bcl-3	Bcl-3	NaN	0	1403.7402 719.36495 1 1
Bcl-3-p52-p52	Bcl-3-p52-p52	NaN	0	1384.2852 902.77125 1 1
bleomycin	bleomycin	0	0	263.879 37.3887 1 1
Ca2+	Ca2+	1	0	1052.2111 491.93128 1 1
c-Abl-P	c-Abl-P	NaN	0	860.0743 762.0481 1 1
camptothecin	camptothecin	0	0	92.4102 38.1356 1 1
Cdc25A	Cdc25A	NaN	0	568.14845 1043.9586 1 1
Cdc25C-P	Cdc25C-PS216	NaN	0	613.9649 1152.2808 1 1
Cdc7	Cdc7	NaN	0	554.793 628.4225 1 1
Cdk2	Cdk2	NaN	0	621.59763 1087.9437 1 1
Cdt2-DDB1	Cdt2-DDB1	NaN	0	101.6993 1078.9135 1 1
CELL-CYCLE-ARREST	CELL-CYCLE-ARREST	NaN	0	651.28519 1252.2342 1 1
Chk1-P	Chk1-PS317-PS345	NaN	0	645.5586 725.9419 1 1
Chk2-P	Chk2-PT68	NaN	0	621.133 828.6022 1 1
cIAP1	cIAP1	NaN	0	1091.582 636.1674 1 1
claspin-P	claspin-P	NaN	0	643.5663 647.1043 1 1
c-Myc	c-Myc	NaN	0	385.76176 1253.7311 1 1
cytosolic_ATM-P-RIP1-NEMO-Ub	cytosolic_ATM-P-RIP1-NEMO-Ub	NaN	0	951.5195 345.8568 1 1
cytosolic_c-Rel	cytosolic_c-Rel	NaN	0	1159.9492 419.05402 1 1
cytosolic_p50-p50	cytosolic_p50-p50	NaN	0	1210.2382 419.05396 1 1
cytosolic_p50-p65	cytosolic_p50-p65	NaN	0	1184.6679 419.4752 1 1
daunomycin	daunomycin	0	0	506.1524 37.21354 1 1
Diablo	Diablo	NaN	0	1090.3556 412.60403 1 1
DNA_DSBs_early	DNA_DSBs_early	NaN	0	330.6485 531.0707 1 1
DNA_DSBs_late	DNA_DSBs_late	NaN	0	479.8398 530.2941 1 1
DNA_SSBs	DNA_SSBs	NaN	0	204.7304 530.5069 1 1
doxorubicin	doxorubicin	0	0	592.5274 37.07759 1 1
E2F-1-P	E2F-1-PS364	NaN	0	460.258 924.3886 1 1
ERK-P	ERK-P	NaN	0	1501.752 169.79463 1 1
FHIT	FHIT	1	0	689.4492 742.6253 1 1
FKBP51	FKBP51	1	0	1383.5039 348.08778 1 1
HDAC1	HDAC1	NaN	0	1369.9376 654.86274 1 1
HIPK2	HIPK2	NaN	0	957.5195 848.4506 1 1
Hsp90	Hsp90	1	0	22.19921 654.4682 1 1
HTRA2	HTRA2	NaN	0	750.5975 309.087 1 1
HU	Hydroxyurea	0	0	337.1056 39.54244 1 1
HuR	HuR	NaN	0	245.20706 1135.2001 1 1
IkappaBalpha	IkappaBalpha	NaN	0	1243.8908 370.51119 1 1
IKK_complex	IKK_complex	1	0	1351.1054 173.62572 1 1
IKK_complex-P	IKKalpha/IKKbeta/NEMO-P	NaN	0	1299.5626 284.7449 1 1
IKKepsilon	IKKepsilon	1	0	831.5508 443.0447 1 1
IKKepsilon-P	IKKepsilon-P	NaN	0	784.9415 594.2129 1 1
IKKepsilon-S-P	IKKepsilon-S-P	NaN	0	867.1211 717.0099 1 1
importin_alpha-1_beta-1	importin_alpha1-beta1	1	0	1218.711 476.98679 1 1
IR	ionizing_radiation	0	0	408.7891 37.78868 1 1
Ku	Ku	NaN	0	128.3164 581.3351 1 1
LUBAC	LUBAC	1	0	830.0898 185.2186 1 1
MDM2	MDM2	NaN	0	873.6992 847.8411 1 1
MDMX	MDMX	NaN	0	840.582 823.4612 1 1
MEK-P	MEK-P	NaN	0	1500.2326 104.93503 1 1
miR-34c	miR-34c	NaN	0	281.50392 1284.6139 1 1
MK2-P	MK2-PT334	NaN	0	243.4804 1204.6557 1 1
MRN	Mre11/Rad50/Nbs1	1	0	385.8985 653.796 1 1
MRN-P	Mre11-Rad50-Nbs1-PS343	NaN	0	522.1447 631.9159 1 1
NEMO	NEMO	1	0	33.785187 1040.6444 1 1
nuclear_ATM-P-RIP1-NEMO-Ub	nuclear_ATM-P-RIP1-NEMO-Ub	NaN	0	958.8789 536.7961 1 1
nuclear_c-Rel	nuclear_c-Rel	NaN	0	1287.5117 909.32068 1 1
nuclear_p50-p50	nuclear_p50-p50	NaN	0	1238.7696 899.5176 1 1
nuclear_p50-p65-P	nuclear_p50-p65-P	NaN	0	1125.4259 892.3031 1 1
p21	p21	NaN	0	302.53129 1012.5121 1 1
p38-P	p38-P	NaN	0	180.92582 1173.4345 1 1
p53-P	p53-PS15-PS20	NaN	0	391.9415 919.8301 1 1
p53-P-PS46	p53-PS15-PS20-PS46	NaN	0	287.6835 919.7842 1 1
p90-P	p90-P	NaN	0	1434.6798 216.0447 1 1
PARP1-PAR	PARP1-PAR	NaN	0	121.3711 656.7744 1 1
PIDD	PIDD	NaN	0	42.37114 941.4851 1 1
PIDD-RAIDD-caspase2	PIDD-RAIDD-caspase2	NaN	0	84.847625 1158.8562 1 1
PIDD-RIP1-NEMO-PIASy	PIDD-RIP1-NEMO-PIASy	NaN	0	1043.5117 973.89253 1 1
PIDD-RIP1-NEMO-S	PIDD-RIP1-NEMO-S	NaN	0	1053.3242 771.6336 1 1
PML	PML	1	0	903.0507 497.3472 1 1
PML-PS117	PML-PS117	NaN	0	900.5976 937.4427 1 1
PML-PS38	PML-PS38	NaN	0	885.0195 625.9661 1 1
PP1	PP1	NaN	0	390.3476 787.7181 1 1
PP1-CUEDC2	PP1-CUEDC2	NaN	0	1204.5586 197.89243 1 1
PP2A-B55	PP2A-B55	NaN	0	692.9492 555.3129 1 1
PP2A-Bx	PP2A-Bx	NaN	0	260.2383 651.3213 1 1
PP5	PP5	1	0	359.5509 579.0586 1 1
RPA-P-ATR-ATRIP-P	RPA-P-ATR-ATRIP-P	NaN	0	216.3438 768.2338 1 1
SENP2	SENP2	NaN	0	1064.5508 1114.2032 1 1
SN38	SN38	0	0	171.0508 37.51053 1 1
TAK1-P	TAK1-P	NaN	0	1092.5742 155.27819 1 1
Timeless-Tipin	Timeless-Tipin	1	0	524.3164 717.5488 1 1
TopBP1	TopBP1	1	0	402.8868 706.3059 1 1
topoisomeraseI	topoisomeraseI	1	0	74.74614 502.9942 1 1
topoisomeraseII	topoisomeraseII	1	0	553.9414 504.3463 1 1
TOPORS	TOPORS	1	0	869.5743 684.4987 1 1
Ubc13	Ubc13	1	0	883.746 277.7525 1 1
VP16	VP16	0	0	669.6992 36.90953 1 1
Wip1	Wip1	NaN	0	645.1132 612.864 1 1
XIAP	XIAP	NaN	0	885.5196 341.5659 1 1
