# Supplementary material for: Dynamics of p53 and NF-κB regulation in response to DNA damage and identification of target proteins suitable for therapeutic intervention
Source: BMC Syst Biol. 2012 Sep 15;6:125. doi: 10.1186/1752-0509-6-125 (PMC3473366; doi:10.1186/1752-0509-6-125)
Supplement: Additional file 2 — The CellDesigner file corresponding to the logical interaction hypergraph shown in Figure 1, the logical network in the CellNetAnalyzer and GINsim formats and the interaction graph in MAVisto format. [file 1752-0509-6-125-S2.zip › Suppl_Folder_1/CNA-modell_DDR/metabolites_notes]

APOPTOSIS    
ATM-P    
ATM-P-RIP1-NEMO-P    
ATM-P-RIP1-NEMO-Ub-TRAF6-Ub-ELKS-Ub    
ATM-P-RIP1-NEMO-Ub-TRAF6-Ub-ELKS-Ub-TAB    
BARD1-BRCA1-P    
Bcl-3    
Bcl-3-p52-p52    
bleomycin    
Ca2+    
c-Abl-P    
camptothecin    
Cdc25A    
Cdc25C-P    
Cdc7    
Cdk2    
Cdt2-DDB1    
CELL-CYCLE-ARREST    
Chk1-P    
Chk2-P    
cIAP1    
claspin-P    
c-Myc    
cytosolic_ATM-P-RIP1-NEMO-Ub    
cytosolic_c-Rel    
cytosolic_p50-p50    
cytosolic_p50-p65    
daunomycin    
Diablo    
DNA_DSBs_early    
DNA_DSBs_late    
DNA_SSBs    
doxorubicin    
E2F-1-P    
ERK-P    
FHIT    
FKBP51    
HDAC1    
HIPK2    
Hsp90    
HTRA2    
HU    
HuR    
IkappaBalpha    
IKK_complex    
IKK_complex-P    
IKKepsilon    
IKKepsilon-P    
IKKepsilon-S-P    
importin_alpha-1_beta-1    
IR    
Ku    
LUBAC    The LUBAC complex is composed of the proteins SHARPIN, HOIP and HOIL-1.
MDM2    
MDMX    
MEK-P    
miR-34c    
MK2-P    
MRN    
MRN-P    
NEMO    
nuclear_ATM-P-RIP1-NEMO-Ub    
nuclear_c-Rel    
nuclear_p50-p50    
nuclear_p50-p65-P    
p21    
p38-P    
p53-P    p53(P)S15(P)S20 triggers cell cycle arrest
p53-P-PS46    p53(P)S15(P)S20(P)S46 triggers apoptosis
p90-P    
PARP1-PAR    
PIDD    
PIDD-RAIDD-caspase2    
PIDD-RIP1-NEMO-PIASy    
PIDD-RIP1-NEMO-S    
PML    
PML-PS117    
PML-PS38    
PP1    
PP1-CUEDC2    
PP2A-B55    PP2A containing the B55 subunit
PP2A-Bx    Unknown identity of B subunit
PP5    
RPA-P-ATR-ATRIP-P    
SENP2    
SN38    
TAK1-P    
Timeless-Tipin    
TopBP1    
topoisomeraseI    
topoisomeraseII    
TOPORS    
Ubc13    
VP16    
Wip1    
XIAP    
