# Supplementary material for: Dynamics of p53 and NF-κB regulation in response to DNA damage and identification of target proteins suitable for therapeutic intervention
Source: BMC Syst Biol. 2012 Sep 15;6:125. doi: 10.1186/1752-0509-6-125 (PMC3473366; doi:10.1186/1752-0509-6-125)
Supplement: Additional file 2 — The CellDesigner file corresponding to the logical interaction hypergraph shown in Figure 1, the logical network in the CellNetAnalyzer and GINsim formats and the interaction graph in MAVisto format. [file 1752-0509-6-125-S2.zip › Suppl_Folder_1/CNA-modell_DDR/reactions]

8	1 topoisomeraseII + 1 VP16 = 1 DNA_DSBs_early	|	#	0 1 0	672.3126 107.6491 1 1	1
62	1 IKK_complex + 1 p90-P + 1 !PP1-CUEDC2 = 2 IKK_complex-P	|	#	0 1 0	1404.7616 251.96899 1 1	1
7	1 doxorubicin + 1 topoisomeraseII = 1 DNA_DSBs_early	|	#	0 1 0	588.8321 110.1474 1 1	1
1	1 camptothecin + 1 topoisomeraseI = 1 DNA_SSBs	|	#	0 1 0	88.64453 114.013 1 1	1
23	1 DNA_DSBs_early + 1 MRN + 1 !PP2A-B55 + 1 PP5 + 1 !Wip1 = 2 ATM-P	|	#	0 1 0	546.0664 772.5804 1 1	1
2	1 SN38 + 1 topoisomeraseI = 1 DNA_SSBs	|	#	0 1 0	170.7461 112.9245 1 1	1
6	1 daunomycin + 1 topoisomeraseII = 1 DNA_DSBs_early	|	#	0 1 0	504.5781 110.403 1 1	1
5	1 IR = 1 DNA_DSBs_early	|	#	0 1 0	408.4102 110.7096 1 1	1
75	1 cytosolic_p50-p65 + 1 IKKepsilon-S-P + 1 importin_alpha-1_beta-1 = 1 nuclear_p50-p65-P	|	#	0 1 0	1146.5977 844.3779 1 1	1
78	1 !p53-P-PS46 = 1 Bcl-3	|	#	0 1 0	1406.5625 786.22669 1 1	1
59	1 MEK-P = 1 ERK-P	|	#	0 1 0	1480.1387 128.46629 1 1	1
60	1 ERK-P = 1 p90-P	|	#	0 1 0	1481.9511 196.42451 1 1	1
80	1 Bcl-3 + 1 !HDAC1 = 1 Bcl-3-p52-p52	|	#	0 1 0	1355.4219 742.01893 1 1	1
42	1 DNA_DSBs_early + 1 Hsp90 = 1 PIDD	|	#	0 1 0	22.24606 748.5681 1 1	1
31	2 ATM-P + 1 BARD1-BRCA1-P + 1 !MDM2 + 1 !MDMX + 1 PML + 1 !PP1 = 1 p53-P	|	#	0 1 0	349.4219 884.8404 1 1	1
29	1 !MDM2 + 1 !MDMX + 1 PML + 1 !PP1 + 1 RPA-P-ATR-ATRIP-P = 1 p53-P	|	#	0 1 0	349.5 867.0793 1 1	1
81	1 !Cdt2-DDB1 + 1 HuR + 1 p53-P = 1 p21	|	#	0 2 0	271.14849 1021.8292 1 1	1
66	2 !IKK_complex-P = 1 IkappaBalpha	|	#	0 1 0	1312.8319 365.03697 1 1	1
36	2 ATM-P + 1 !PP2A-Bx + 1 PP5 + 1 TopBP1 = 1 RPA-P-ATR-ATRIP-P	|	#	0 1 0	292.3945 727.8515 1 1	1
14	1 DNA_SSBs + 1 !PP2A-Bx + 1 PP5 + 1 TopBP1 = 1 RPA-P-ATR-ATRIP-P	|	#	0 1 0	267.4962 731.2452 1 1	1
18	1 claspin-P + 1 Hsp90 + 1 !PP2A-Bx + 1 RPA-P-ATR-ATRIP-P + 1 Timeless-Tipin = 1 Chk1-P	|	#	0 1 0	595.1992 672.2831 1 1	1
32	1 Chk1-P + 1 !MDM2 + 1 !MDMX + 1 PML + 1 !PP1 = 1 p53-P	|	#	0 1 0	369.34 868.6803 1 1	1
25	2 ATM-P + 1 FHIT + 1 !Wip1 = 1 Chk2-P	|	#	0 1 0	673.9746 803.5858 1 1	1
38	1 !Chk1-P + 1 !Chk2-P = 1 Cdc25A	|	#	0 1 0	600.5234 997.6222 1 1	1
39	1 Cdc25A = 1 Cdk2	|	#	0 1 0	594.83399 1066.6475 1 1	1
40	1 Chk2-P = 1 Cdc25C-P	|	#	0 1 0	659.17386 1090.0613 1 1	1
37	1 Chk2-P = 1 E2F-1-P	|	#	0 1 0	503.3379 887.6924 1 1	1
33	1 Chk2-P + 1 !MDM2 + 1 !MDMX + 1 PML + 1 !PP1 = 1 p53-P	|	#	0 1 0	371.2755 885.0062 1 1	1
26	2 ATM-P = 1 c-Abl-P	|	#	0 1 0	808.0567 776.0906 1 1	1
24	2 ATM-P + 1 MRN = 1 MRN-P	|	#	0 1 0	411.9727 642.4922 1 1	1
43	1 PIDD = 1 PIDD-RAIDD-caspase2	|	#	0 2 0	6.429738 982.7963 1 1	1
30	2 ATM-P = 1 BARD1-BRCA1-P	|	#	0 1 0	249.2969 805.6654 1 1	1
19	1 FHIT + 1 RPA-P-ATR-ATRIP-P + 1 !Wip1 = 1 Chk2-P	|	#	0 1 0	643.9903 804.7807 1 1	1
27	1 !c-Abl-P = 1 MDM2	|	#	0 1 0	871.1309 814.0193 1 1	1
28	2 !ATM-P + 1 !Chk2-P + 1 !MDM2 = 1 MDMX	|	#	0 1 0	816.3711 798.5784 1 1	1
63	1 IKK_complex + 1 !PP1-CUEDC2 + 1 TAK1-P = 2 IKK_complex-P	|	#	0 1 0	1137.7422 189.37325 1 1	1
79	1 !Bcl-3 = 1 HDAC1	|	#	0 1 0	1419.8048 682.07592 1 1	1
22	1 !ATM-P = 1 PP2A-B55	|	#	0 1 0	733.6524 583.511 1 1	1
82	1 p53-P = 1 Wip1	|	#	0 3 0	707.168 614.9837 1 1	1
3	1 bleomycin = 1 DNA_DSBs_early	|	#	0 1 0	258.2461 111.1952 1 1	1
11	1 DNA_DSBs_early = 1 Ku	|	#	0 1 0	190.7851 582.2347 1 1	1
12	1 Ku + 1 PP5 = 1 PARP1-PAR	|	#	0 1 0	152.7618 614.2821 1 1	1
72	1 DNA_DSBs_early + 1 IKKepsilon = 1 IKKepsilon-P	|	#	0 1 0	806.5195 551.8878 1 1	1
73	1 IKKepsilon-P + 1 PML = 1 PML-PS38	|	#	0 1 0	853.1288 594.6776 1 1	1
74	1 IKKepsilon-P + 1 PML-PS38 + 1 TOPORS = 1 IKKepsilon-S-P	|	#	0 1 0	831.1367 683.8468 1 1	1
88	1 nuclear_p50-p65-P = 1 IkappaBalpha	|	#	0 3 0	1375.6445 979.04748 1 1	1
71	1 cytosolic_p50-p50 + 1 importin_alpha-1_beta-1 = 1 nuclear_p50-p50	|	#	0 1 0	1229.6836 843.13352 1 1	1
86	1 !Diablo = 1 cIAP1	|	#	0 1 0	1091.0821 462.3785 1 1	1
84	1 !HTRA2 = 1 XIAP	|	#	0 1 0	842.0899 327.639 1 1	1
87	1 p53-P = 1 MDM2	|	#	0 3 0	872.2539 907.0939 1 1	1
83	1 p53-P-PS46 = 1 HTRA2	|	#	0 3 0	748.8242 366.6538 1 1	1
85	1 p53-P-PS46 = 1 Diablo	|	#	0 3 0	1032.1601 428.88868 1 1	1
89	1 nuclear_p50-p65-P = 1 SENP2	|	#	0 3 0	1076.3165 1038.6193 1 1	1
52	1 RPA-P-ATR-ATRIP-P + 1 TAK1-P = 1 p38-P	|	#	0 1 0	156.39449 1110.5321 1 1	1
53	1 p38-P = 1 MK2-P	|	#	0 1 0	187.0586 1204.9082 1 1	1
55	1 MK2-P = 1 miR-34c	|	#	0 1 0	269.23824 1229.7795 1 1	1
56	1 !miR-34c = 1 c-Myc	|	#	0 1 0	342.83205 1269.9122 1 1	1
41	1 DNA_DSBs_early + 1 !DNA_DSBs_late = 1 Cdt2-DDB1	|	#	0 1 0	124.00394 1038.3177 1 1	1
54	1 MK2-P + 1 p38-P = 1 HuR	|	#	0 1 0	266.78515 1176.925 1 1	1
9	1 DNA_SSBs = 1 DNA_DSBs_early	|	#	0 1 0	259.4258 547.4236 1 1	1
69	1 !IkappaBalpha = 1 cytosolic_p50-p65	|	#	0 1 0	1208.5118 378.83636 1 1	1
68	1 !IkappaBalpha = 1 cytosolic_p50-p50	|	#	0 1 0	1190.1133 378.91307 1 1	1
67	2 !IkappaBalpha = 1 cytosolic_c-Rel	|	#	0 1 0	1169.7618 377.97896 1 1	1
70	1 cytosolic_c-Rel + 1 importin_alpha-1_beta-1 = 1 nuclear_c-Rel	|	#	0 1 0	1287.5117 841.98972 1 1	1
64	1 !IKK_complex-P = 2 IkappaBalpha	|	#	0 1 0	1315.2227 338.64982 1 1	1
17	1 Cdc7 + 1 nuclear_c-Rel = 1 claspin-P	|	#	0 1 0	1302.4571 979.49841 1 1	1
57	1 !p90-P + 1 !TAK1-P = 1 PP1-CUEDC2	|	#	0 1 0	1228.5899 157.28244 1 1	1
96	1 E2F-1-P + 1 !nuclear_p50-p65-P = 1 APOPTOSIS	|	#	0 2 0	859.52736 1203.6836 1 1	1
97	1 !nuclear_p50-p65-P + 1 PIDD-RAIDD-caspase2 = 1 APOPTOSIS	|	#	0 2 0	906.13674 1183.5836 1 1	1
65	1 !FKBP51 = 1 IkappaBalpha	|	#	0 1 0	1351.5195 381.50226 1 1	1
34	1 !MDM2 = 1 HIPK2	|	#	0 1 0	915.3164 865.859 1 1	1
35	1 HIPK2 + 1 p53-P = 1 p53-P-PS46	|	#	0 1 0	314.8007 919.1142 1 1	1
20	2 !ATM-P + 1 !Chk1-P + 1 !Chk2-P + 1 !RPA-P-ATR-ATRIP-P = 1 PP1	|	#	0 1 0	376.8554 757.6469 1 1	1
76	1 Chk2-P + 1 PML = 1 PML-PS117	|	#	0 1 0	910.4101 903.5833 1 1	1
15	1 DNA_SSBs = 1 Cdc7	|	#	0 1 0	573.1056 594.2487 1 1	1
16	1 DNA_DSBs_early = 1 Cdc7	|	#	0 1 0	596.4102 592.5846 1 1	1
4	1 HU = 1 DNA_DSBs_early	|	#	0 1 0	333.4258 109.9761 1 1	1
98	1 !nuclear_p50-p65-P + 1 PML-PS117 = 1 APOPTOSIS	|	#	0 2 0	935.57424 1167.2943 1 1	1
10	1 DNA_DSBs_early = 1 DNA_DSBs_late	|	#	0 2 0	403.7929 548.9149 1 1	1
95	1 !nuclear_p50-p65-P + 1 p53-P-PS46 = 1 APOPTOSIS	|	#	0 2 0	828.8633 1219.4814 1 1	1
21	1 DNA_DSBs_early + 1 MRN + 1 PP5 + 1 !Wip1 = 1 ATM-P	|	#	0 1 0	519.3164 771.974 1 1	1
94	1 Cdc25C-P = 1 CELL-CYCLE-ARREST	|	#	0 2 0	706.20704 1207.6252 1 1	1
92	1 !Cdk2 = 1 CELL-CYCLE-ARREST	|	#	0 2 0	625.25395 1209.0052 1 1	1
91	1 p21 = 1 CELL-CYCLE-ARREST	|	#	0 2 0	563.92579 1239.2522 1 1	1
93	1 p53-P = 1 CELL-CYCLE-ARREST	|	#	0 2 0	674.31645 1207.5486 1 1	1
90	1 !c-Myc = 1 CELL-CYCLE-ARREST	|	#	0 2 0	545.52739 1271.4565 1 1	1
77	1 DNA_DSBs_late = 1 PP2A-Bx	|	#	0 3 0	262.6915 612.3387 1 1	1
44	1 NEMO + 1 PIDD = 1 PIDD-RIP1-NEMO-PIASy	|	#	0 1 0	47.54296 985.0587 1 1	1
45	1 PIDD-RIP1-NEMO-PIASy + 1 !SENP2 = 1 PIDD-RIP1-NEMO-S	|	#	0 1 0	996.9024 888.3737 1 1	1
46	2 ATM-P + 1 PIDD-RIP1-NEMO-S = 1 ATM-P-RIP1-NEMO-P	|	#	0 1 0	995.6758 743.1274 1 1	1
47	1 ATM-P-RIP1-NEMO-P + 1 cIAP1 = 1 nuclear_ATM-P-RIP1-NEMO-Ub	|	#	0 1 0	996.9023 622.3916 1 1	1
48	1 Ca2+ + 1 nuclear_ATM-P-RIP1-NEMO-Ub = 1 cytosolic_ATM-P-RIP1-NEMO-Ub	|	#	0 1 0	995.6758 477.4519 1 1	1
49	1 cytosolic_ATM-P-RIP1-NEMO-Ub + 1 Ubc13 + 1 XIAP = 1 ATM-P-RIP1-NEMO-Ub-TRAF6-Ub-ELKS-Ub	|	#	0 1 0	991.9961 310.1032 1 1	1
50	1 ATM-P-RIP1-NEMO-Ub-TRAF6-Ub-ELKS-Ub + 1 LUBAC = 1 ATM-P-RIP1-NEMO-Ub-TRAF6-Ub-ELKS-Ub-TAB	|	#	0 1 0	994.4492 186.6527 1 1	1
51	1 ATM-P-RIP1-NEMO-Ub-TRAF6-Ub-ELKS-Ub-TAB = 1 TAK1-P	|	#	0 1 0	1118.3321 121.4188 1 1	1
58	1 cytosolic_ATM-P-RIP1-NEMO-Ub = 1 MEK-P	|	#	0 1 0	1423.7461 109.6077 1 1	1
13	1 !DNA_DSBs_early + 1 !DNA_SSBs = 1 PP2A-Bx	|	#	0 1 0	235.9336 612.4662 1 1	1
61	1 IKK_complex = 1 IKK_complex-P	|	#	0 1 0	1373.1836 223.16101 1 1	1
