# Supplementary material for: Dynamics of p53 and NF-κB regulation in response to DNA damage and identification of target proteins suitable for therapeutic intervention
Source: BMC Syst Biol. 2012 Sep 15;6:125. doi: 10.1186/1752-0509-6-125 (PMC3473366; doi:10.1186/1752-0509-6-125)
Supplement: Additional file 2 — The CellDesigner file corresponding to the logical interaction hypergraph shown in Figure 1, the logical network in the CellNetAnalyzer and GINsim formats and the interaction graph in MAVisto format. [file 1752-0509-6-125-S2.zip › Suppl_Folder_1/CNA-modell_DDR/reactions_notes]

8    
62    
7    
1    
23    
2    
6    
5    
75    
78    
59    
60    
80    
42    
31    
29    
81    
66    
36    
14    
18    
32    
25    
38    
39    
40    
37    
33    
26    
24    
43    
30    
19    
27    
28    
63    
79    
22    
82    
3    
11    
12    
72    
73    
74    
88    
71    
86    
84    
87    
83    
85    
89    
52    
53    
55    
56    
41    
54    
9    
69    
68    
67    
70    
64    
17    
57    
96    
97    
65    
34    
35    
20    
76    
15    
16    
4    
98    
10    
95    
21    
94    
92    
91    
93    
90    
77    
44    
45    
46    
47    
48    
49    
50    
51    
58    
13    
61    
