# Supplementary material for: Dynamics of p53 and NF-κB regulation in response to DNA damage and identification of target proteins suitable for therapeutic intervention
Source: BMC Syst Biol. 2012 Sep 15;6:125. doi: 10.1186/1752-0509-6-125 (PMC3473366; doi:10.1186/1752-0509-6-125)
Supplement: Additional file 2 — The CellDesigner file corresponding to the logical interaction hypergraph shown in Figure 1, the logical network in the CellNetAnalyzer and GINsim formats and the interaction graph in MAVisto format. [file 1752-0509-6-125-S2.zip › Suppl_Folder_1/MAVisto-network-graph_DDR.gml]

graph [
  directed 1
  node [
    id 0
    graphics [
      x 561.0
      y 315.0
      w 25.0
      h 25.0
      fill "#FFFFFF"
      outline "#000000"
      frameThickness 3.0
      type "rectangle"
    ]
    label "PML-P-S117"
  ]
  node [
    id 1
    graphics [
      x 250.0
      y 674.0
      w 25.0
      h 25.0
      fill "#FFFFFF"
      outline "#000000"
      frameThickness 3.0
      type "rectangle"
    ]
    label "p38-P"
  ]
  node [
    id 2
    graphics [
      x 460.0
      y 627.0
      w 25.0
      h 25.0
      fill "#FFFFFF"
      outline "#000000"
      frameThickness 3.0
      type "rectangle"
    ]
    label "Cdc25C-P"
  ]
  node [
    id 3
    graphics [
      x 616.0
      y 37.0
      w 25.0
      h 25.0
      fill "#FFFFFF"
      outline "#000000"
      frameThickness 3.0
      type "rectangle"
    ]
    label "IKKe"
  ]
  node [
    id 4
    graphics [
      x 266.0
      y 199.0
      w 25.0
      h 25.0
      fill "#FFFFFF"
      outline "#000000"
      frameThickness 3.0
      type "rectangle"
    ]
    label "DSBs_late"
  ]
  node [
    id 5
    graphics [
      x 239.0
      y 739.0
      w 25.0
      h 25.0
      fill "#FFFFFF"
      outline "#000000"
      frameThickness 3.0
      type "rectangle"
    ]
    label "HuR"
  ]
  node [
    id 6
    graphics [
      x 748.0
      y 321.0
      w 25.0
      h 25.0
      fill "#FFFFFF"
      outline "#000000"
      frameThickness 3.0
      type "rectangle"
    ]
    label "nuclear_ATM-P-Rip1-NEMO-Ub"
  ]
  node [
    id 7
    graphics [
      x 899.0
      y 391.0
      w 25.0
      h 25.0
      fill "#FFFFFF"
      outline "#000000"
      frameThickness 3.0
      type "rectangle"
    ]
    label "cytosolic_p50-p65"
  ]
  node [
    id 8
    graphics [
      x 35.0
      y 424.0
      w 25.0
      h 25.0
      fill "#FFFFFF"
      outline "#000000"
      frameThickness 3.0
      type "rectangle"
    ]
    label "PIDD"
  ]
  node [
    id 9
    graphics [
      x 464.0
      y 320.0
      w 25.0
      h 25.0
      fill "#FFFFFF"
      outline "#000000"
      frameThickness 3.0
      type "rectangle"
    ]
    label "IKKe-S-P"
  ]
  node [
    id 10
    graphics [
      x 109.0
      y 355.0
      w 25.0
      h 25.0
      fill "#FFFFFF"
      outline "#000000"
      frameThickness 3.0
      type "rectangle"
    ]
    label "PP5"
  ]
  node [
    id 11
    graphics [
      x 96.0
      y 299.0
      w 25.0
      h 25.0
      fill "#FFFFFF"
      outline "#000000"
      frameThickness 3.0
      type "rectangle"
    ]
    label "PARP-1-PARP"
  ]
  node [
    id 12
    graphics [
      x 30.0
      y 225.0
      w 25.0
      h 25.0
      fill "#FFFFFF"
      outline "#000000"
      frameThickness 3.0
      type "rectangle"
    ]
    label "Hsp90"
  ]
  node [
    id 13
    graphics [
      x 614.0
      y 257.0
      w 25.0
      h 25.0
      fill "#FFFFFF"
      outline "#000000"
      frameThickness 3.0
      type "rectangle"
    ]
    label "Ubc13"
  ]
  node [
    id 14
    graphics [
      x 26.0
      y 128.0
      w 25.0
      h 25.0
      fill "#FFFFFF"
      outline "#000000"
      frameThickness 3.0
      type "rectangle"
    ]
    label "topo_I"
  ]
  node [
    id 15
    graphics [
      x 186.0
      y 189.0
      w 25.0
      h 25.0
      fill "#FFFFFF"
      outline "#000000"
      frameThickness 3.0
      type "rectangle"
    ]
    label "DSBs_early"
  ]
  node [
    id 16
    graphics [
      x 496.0
      y 464.0
      w 25.0
      h 25.0
      fill "#FFFFFF"
      outline "#000000"
      frameThickness 3.0
      type "rectangle"
    ]
    label "c-Abl-P"
  ]
  node [
    id 17
    graphics [
      x 273.0
      y 446.0
      w 25.0
      h 25.0
      fill "#FFFFFF"
      outline "#000000"
      frameThickness 3.0
      type "rectangle"
    ]
    label "Timeless-Tipin"
  ]
  node [
    id 18
    graphics [
      x 1005.0
      y 706.0
      w 25.0
      h 25.0
      fill "#FFFFFF"
      outline "#000000"
      frameThickness 3.0
      type "rectangle"
    ]
    label "nuclear_p50-p50"
  ]
  node [
    id 19
    graphics [
      x 203.0
      y 509.0
      w 25.0
      h 25.0
      fill "#FFFFFF"
      outline "#000000"
      frameThickness 3.0
      type "rectangle"
    ]
    label "p53-P"
  ]
  node [
    id 20
    graphics [
      x 940.0
      y 86.0
      w 25.0
      h 25.0
      fill "#FFFFFF"
      outline "#000000"
      frameThickness 3.0
      type "rectangle"
    ]
    label "TAK1-P"
  ]
  node [
    id 21
    graphics [
      x 1173.0
      y 791.0
      w 25.0
      h 25.0
      fill "#FFFFFF"
      outline "#000000"
      frameThickness 3.0
      type "rectangle"
    ]
    label "HDAC1"
  ]
  node [
    id 22
    graphics [
      x 356.0
      y 275.0
      w 25.0
      h 25.0
      fill "#FFFFFF"
      outline "#000000"
      frameThickness 3.0
      type "rectangle"
    ]
    label "Wip1"
  ]
  node [
    id 23
    graphics [
      x 59.0
      y 790.0
      w 25.0
      h 25.0
      fill "#FFFFFF"
      outline "#000000"
      frameThickness 3.0
      type "rectangle"
    ]
    label "PIDD-RAIDD-caspase2"
  ]
  node [
    id 24
    graphics [
      x 80.0
      y 386.0
      w 25.0
      h 25.0
      fill "#FFFFFF"
      outline "#000000"
      frameThickness 3.0
      type "rectangle"
    ]
    label "TopBP1"
  ]
  node [
    id 25
    graphics [
      x 800.0
      y 277.0
      w 25.0
      h 25.0
      fill "#FFFFFF"
      outline "#000000"
      frameThickness 3.0
      type "rectangle"
    ]
    label "Ca"
  ]
  node [
    id 26
    graphics [
      x 209.0
      y 16.0
      w 25.0
      h 25.0
      fill "#FFFFFF"
      outline "#000000"
      frameThickness 3.0
      type "rectangle"
    ]
    label "HU"
  ]
  node [
    id 27
    graphics [
      x 369.0
      y 16.0
      w 25.0
      h 25.0
      fill "#FFFFFF"
      outline "#000000"
      frameThickness 3.0
      type "rectangle"
    ]
    label "doxorubicin"
  ]
  node [
    id 28
    graphics [
      x 1114.0
      y 58.0
      w 25.0
      h 25.0
      fill "#FFFFFF"
      outline "#000000"
      frameThickness 3.0
      type "rectangle"
    ]
    label "p90-P"
  ]
  node [
    id 29
    graphics [
      x 375.0
      y 420.0
      w 25.0
      h 25.0
      fill "#FFFFFF"
      outline "#000000"
      frameThickness 3.0
      type "rectangle"
    ]
    label "Chk2-P"
  ]
  node [
    id 30
    graphics [
      x 348.0
      y 732.0
      w 25.0
      h 25.0
      fill "#FFFFFF"
      outline "#000000"
      frameThickness 3.0
      type "rectangle"
    ]
    label "miR-34c"
  ]
  node [
    id 31
    graphics [
      x 366.0
      y 793.0
      w 25.0
      h 25.0
      fill "#FFFFFF"
      outline "#000000"
      frameThickness 3.0
      type "rectangle"
    ]
    label "c-Myc"
  ]
  node [
    id 32
    graphics [
      x 428.0
      y 461.0
      w 25.0
      h 25.0
      fill "#FFFFFF"
      outline "#000000"
      frameThickness 3.0
      type "rectangle"
    ]
    label "FHIT"
  ]
  node [
    id 33
    graphics [
      x 974.0
      y 367.0
      w 25.0
      h 25.0
      fill "#FFFFFF"
      outline "#000000"
      frameThickness 3.0
      type "rectangle"
    ]
    label "cytosolic_c-Rel"
  ]
  node [
    id 34
    graphics [
      x 171.0
      y 16.0
      w 25.0
      h 25.0
      fill "#FFFFFF"
      outline "#000000"
      frameThickness 3.0
      type "rectangle"
    ]
    label "IR"
  ]
  node [
    id 35
    graphics [
      x 23.0
      y 16.0
      w 25.0
      h 25.0
      fill "#FFFFFF"
      outline "#000000"
      frameThickness 3.0
      type "rectangle"
    ]
    label "SN38"
  ]
  node [
    id 36
    graphics [
      x 1071.0
      y 797.0
      w 25.0
      h 25.0
      fill "#FFFFFF"
      outline "#000000"
      frameThickness 3.0
      type "rectangle"
    ]
    label "Bcl-3"
  ]
  node [
    id 37
    graphics [
      x 726.0
      y 221.0
      w 25.0
      h 25.0
      fill "#FFFFFF"
      outline "#000000"
      frameThickness 3.0
      type "rectangle"
    ]
    label "cytosolic_ATM-P-RIP1-NEMO-Ub"
  ]
  node [
    id 38
    graphics [
      x 861.0
      y 243.0
      w 25.0
      h 25.0
      fill "#FFFFFF"
      outline "#000000"
      frameThickness 3.0
      type "rectangle"
    ]
    label "Diablo"
  ]
  node [
    id 39
    graphics [
      x 428.0
      y 391.0
      w 25.0
      h 25.0
      fill "#FFFFFF"
      outline "#000000"
      frameThickness 3.0
      type "rectangle"
    ]
    label "claspin-P"
  ]
  node [
    id 40
    graphics [
      x 689.0
      y 444.0
      w 25.0
      h 25.0
      fill "#FFFFFF"
      outline "#000000"
      frameThickness 3.0
      type "rectangle"
    ]
    label "MDMX"
  ]
  node [
    id 41
    graphics [
      x 284.0
      y 352.0
      w 25.0
      h 25.0
      fill "#FFFFFF"
      outline "#000000"
      frameThickness 3.0
      type "rectangle"
    ]
    label "Chk1-P"
  ]
  node [
    id 42
    graphics [
      x 85.0
      y 507.0
      w 25.0
      h 25.0
      fill "#FFFFFF"
      outline "#000000"
      frameThickness 3.0
      type "rectangle"
    ]
    label "NEMO"
  ]
  node [
    id 43
    graphics [
      x 569.0
      y 579.0
      w 25.0
      h 25.0
      fill "#FFFFFF"
      outline "#000000"
      frameThickness 3.0
      type "rectangle"
    ]
    label "MDM2"
  ]
  node [
    id 44
    graphics [
      x 406.0
      y 151.0
      w 25.0
      h 25.0
      fill "#FFFFFF"
      outline "#000000"
      frameThickness 3.0
      type "rectangle"
    ]
    label "IKKe-P"
  ]
  node [
    id 45
    graphics [
      x 719.0
      y 638.0
      w 25.0
      h 25.0
      fill "#FFFFFF"
      outline "#000000"
      frameThickness 3.0
      type "rectangle"
    ]
    label "PIDD-RIP1-NEMO-PIASy"
  ]
  node [
    id 46
    graphics [
      x 248.0
      y 15.0
      w 25.0
      h 25.0
      fill "#FFFFFF"
      outline "#000000"
      frameThickness 3.0
      type "rectangle"
    ]
    label "VP16"
  ]
  node [
    id 47
    graphics [
      x 756.0
      y 38.0
      w 25.0
      h 25.0
      fill "#FFFFFF"
      outline "#000000"
      frameThickness 3.0
      type "rectangle"
    ]
    label "MEK-P"
  ]
  node [
    id 48
    graphics [
      x 1035.0
      y 398.0
      w 25.0
      h 25.0
      fill "#FFFFFF"
      outline "#000000"
      frameThickness 3.0
      type "rectangle"
    ]
    label "cytosolic_p50-p50"
  ]
  node [
    id 49
    graphics [
      x 1135.0
      y 113.0
      w 25.0
      h 25.0
      fill "#FFFFFF"
      outline "#000000"
      frameThickness 3.0
      type "rectangle"
    ]
    label "IKK_complex"
  ]
  node [
    id 50
    graphics [
      x 75.0
      y 189.0
      w 25.0
      h 25.0
      fill "#FFFFFF"
      outline "#000000"
      frameThickness 3.0
      type "rectangle"
    ]
    label "SSBs"
  ]
  node [
    id 51
    graphics [
      x 1016.0
      y 144.0
      w 25.0
      h 25.0
      fill "#FFFFFF"
      outline "#000000"
      frameThickness 3.0
      type "rectangle"
    ]
    label "PP1-CUEDC2"
  ]
  node [
    id 52
    graphics [
      x 987.0
      y 432.0
      w 25.0
      h 25.0
      fill "#FFFFFF"
      outline "#000000"
      frameThickness 3.0
      type "rectangle"
    ]
    label "importin_a1-b1"
  ]
  node [
    id 53
    graphics [
      x 859.0
      y 541.0
      w 25.0
      h 25.0
      fill "#FFFFFF"
      outline "#000000"
      frameThickness 3.0
      type "rectangle"
    ]
    label "SENP2"
  ]
  node [
    id 54
    graphics [
      x 299.0
      y 15.0
      w 25.0
      h 25.0
      fill "#FFFFFF"
      outline "#000000"
      frameThickness 3.0
      type "rectangle"
    ]
    label "daunomycin"
  ]
  node [
    id 55
    graphics [
      x 862.0
      y 306.0
      w 25.0
      h 25.0
      fill "#FFFFFF"
      outline "#000000"
      frameThickness 3.0
      type "rectangle"
    ]
    label "cIAP1"
  ]
  node [
    id 56
    graphics [
      x 470.0
      y 838.0
      w 25.0
      h 25.0
      fill "#FFFFFF"
      outline "#000000"
      frameThickness 3.0
      type "rectangle"
    ]
    label "Cdk2"
  ]
  node [
    id 57
    graphics [
      x 293.0
      y 578.0
      w 25.0
      h 25.0
      fill "#FFFFFF"
      outline "#000000"
      frameThickness 3.0
      type "rectangle"
    ]
    label "PP1"
  ]
  node [
    id 58
    graphics [
      x 476.0
      y 229.0
      w 25.0
      h 25.0
      fill "#FFFFFF"
      outline "#000000"
      frameThickness 3.0
      type "rectangle"
    ]
    label "PML-P-S38"
  ]
  node [
    id 59
    graphics [
      x 907.0
      y 709.0
      w 25.0
      h 25.0
      fill "#FFFFFF"
      outline "#000000"
      frameThickness 3.0
      type "rectangle"
    ]
    label "nuclear_p50-p65-P"
  ]
  node [
    id 60
    graphics [
      x 236.0
      y 229.0
      w 25.0
      h 25.0
      fill "#FFFFFF"
      outline "#000000"
      frameThickness 3.0
      type "rectangle"
    ]
    label "MRN"
  ]
  node [
    id 61
    graphics [
      x 1106.0
      y 707.0
      w 25.0
      h 25.0
      fill "#FFFFFF"
      outline "#000000"
      frameThickness 3.0
      type "rectangle"
    ]
    label "nuclear_c-Rel"
  ]
  node [
    id 62
    graphics [
      x 708.0
      y 89.0
      w 25.0
      h 25.0
      fill "#FFFFFF"
      outline "#000000"
      frameThickness 3.0
      type "rectangle"
    ]
    label "ATM-RIP1-NEMO-Ub-TRAF6-Ub-ELKS-Ub-TAB"
  ]
  node [
    id 63
    graphics [
      x 348.0
      y 177.0
      w 25.0
      h 25.0
      fill "#FFFFFF"
      outline "#000000"
      frameThickness 3.0
      type "rectangle"
    ]
    label "PP2A-Bx"
  ]
  node [
    id 64
    graphics [
      x 515.0
      y 681.0
      w 25.0
      h 25.0
      fill "#FFFFFF"
      outline "#000000"
      frameThickness 3.0
      type "rectangle"
    ]
    label "E2F1-P"
  ]
  node [
    id 65
    graphics [
      x 309.0
      y 212.0
      w 25.0
      h 25.0
      fill "#FFFFFF"
      outline "#000000"
      frameThickness 3.0
      type "rectangle"
    ]
    label "MRN-P"
  ]
  node [
    id 66
    graphics [
      x 593.0
      y 831.0
      w 25.0
      h 25.0
      fill "#FFFFFF"
      outline "#000000"
      frameThickness 3.0
      type "rectangle"
    ]
    label "PATHWAYS-TO-APOPTOSIS"
  ]
  node [
    id 67
    graphics [
      x 129.0
      y 429.0
      w 25.0
      h 25.0
      fill "#FFFFFF"
      outline "#000000"
      frameThickness 3.0
      type "rectangle"
    ]
    label "BARD1-BRCA1-P"
  ]
  node [
    id 68
    graphics [
      x 207.0
      y 277.0
      w 25.0
      h 25.0
      fill "#FFFFFF"
      outline "#000000"
      frameThickness 3.0
      type "rectangle"
    ]
    label "ATM-P"
  ]
  node [
    id 69
    graphics [
      x 137.0
      y 248.0
      w 25.0
      h 25.0
      fill "#FFFFFF"
      outline "#000000"
      frameThickness 3.0
      type "rectangle"
    ]
    label "Ku"
  ]
  node [
    id 70
    graphics [
      x 761.0
      y 410.0
      w 25.0
      h 25.0
      fill "#FFFFFF"
      outline "#000000"
      frameThickness 3.0
      type "rectangle"
    ]
    label "ATM-P-RIP1-NEMO-P"
  ]
  node [
    id 71
    graphics [
      x 76.0
      y 16.0
      w 25.0
      h 25.0
      fill "#FFFFFF"
      outline "#000000"
      frameThickness 3.0
      type "rectangle"
    ]
    label "camptothecin"
  ]
  node [
    id 72
    graphics [
      x 434.0
      y 16.0
      w 25.0
      h 25.0
      fill "#FFFFFF"
      outline "#000000"
      frameThickness 3.0
      type "rectangle"
    ]
    label "bleomycin"
  ]
  node [
    id 73
    graphics [
      x 1148.0
      y 260.0
      w 25.0
      h 25.0
      fill "#FFFFFF"
      outline "#000000"
      frameThickness 3.0
      type "rectangle"
    ]
    label "FKBP51"
  ]
  node [
    id 74
    graphics [
      x 1016.0
      y 274.0
      w 25.0
      h 25.0
      fill "#FFFFFF"
      outline "#000000"
      frameThickness 3.0
      type "rectangle"
    ]
    label "IkBa"
  ]
  node [
    id 75
    graphics [
      x 393.0
      y 276.0
      w 25.0
      h 25.0
      fill "#FFFFFF"
      outline "#000000"
      frameThickness 3.0
      type "rectangle"
    ]
    label "Cdc7"
  ]
  node [
    id 76
    graphics [
      x 761.0
      y 525.0
      w 25.0
      h 25.0
      fill "#FFFFFF"
      outline "#000000"
      frameThickness 3.0
      type "rectangle"
    ]
    label "PIDD-RIP1-NEMO-S"
  ]
  node [
    id 77
    graphics [
      x 633.0
      y 501.0
      w 25.0
      h 25.0
      fill "#FFFFFF"
      outline "#000000"
      frameThickness 3.0
      type "rectangle"
    ]
    label "HIPK2"
  ]
  node [
    id 78
    graphics [
      x 90.0
      y 569.0
      w 25.0
      h 25.0
      fill "#FFFFFF"
      outline "#000000"
      frameThickness 3.0
      type "rectangle"
    ]
    label "p53-P-S46"
  ]
  node [
    id 79
    graphics [
      x 475.0
      y 161.0
      w 25.0
      h 25.0
      fill "#FFFFFF"
      outline "#000000"
      frameThickness 3.0
      type "rectangle"
    ]
    label "PML"
  ]
  node [
    id 80
    graphics [
      x 612.0
      y 200.0
      w 25.0
      h 25.0
      fill "#FFFFFF"
      outline "#000000"
      frameThickness 3.0
      type "rectangle"
    ]
    label "XIAP"
  ]
  node [
    id 81
    graphics [
      x 310.0
      y 128.0
      w 25.0
      h 25.0
      fill "#FFFFFF"
      outline "#000000"
      frameThickness 3.0
      type "rectangle"
    ]
    label "topo_II"
  ]
  node [
    id 82
    graphics [
      x 99.0
      y 690.0
      w 25.0
      h 25.0
      fill "#FFFFFF"
      outline "#000000"
      frameThickness 3.0
      type "rectangle"
    ]
    label "Cdt2-DDB1"
  ]
  node [
    id 83
    graphics [
      x 727.0
      y 149.0
      w 25.0
      h 25.0
      fill "#FFFFFF"
      outline "#000000"
      frameThickness 3.0
      type "rectangle"
    ]
    label "ATM-P-RIP1-NEMO-Ub-TRAF6-Ub-ELKS-Ub"
  ]
  node [
    id 84
    graphics [
      x 558.0
      y 206.0
      w 25.0
      h 25.0
      fill "#FFFFFF"
      outline "#000000"
      frameThickness 3.0
      type "rectangle"
    ]
    label "HTRA2"
  ]
  node [
    id 85
    graphics [
      x 891.0
      y 31.0
      w 25.0
      h 25.0
      fill "#FFFFFF"
      outline "#000000"
      frameThickness 3.0
      type "rectangle"
    ]
    label "ERK-P"
  ]
  node [
    id 86
    graphics [
      x 166.0
      y 362.0
      w 25.0
      h 25.0
      fill "#FFFFFF"
      outline "#000000"
      frameThickness 3.0
      type "rectangle"
    ]
    label "RPA-P-ATR-ATRIP-P"
  ]
  node [
    id 87
    graphics [
      x 505.0
      y 296.0
      w 25.0
      h 25.0
      fill "#FFFFFF"
      outline "#000000"
      frameThickness 3.0
      type "rectangle"
    ]
    label "TOPORS"
  ]
  node [
    id 88
    graphics [
      x 551.0
      y 135.0
      w 25.0
      h 25.0
      fill "#FFFFFF"
      outline "#000000"
      frameThickness 3.0
      type "rectangle"
    ]
    label "LUBAC"
  ]
  node [
    id 89
    graphics [
      x 211.0
      y 877.0
      w 25.0
      h 25.0
      fill "#FFFFFF"
      outline "#000000"
      frameThickness 3.0
      type "rectangle"
    ]
    label "PATHWAYS-TO-CCA"
  ]
  node [
    id 90
    graphics [
      x 441.0
      y 694.0
      w 25.0
      h 25.0
      fill "#FFFFFF"
      outline "#000000"
      frameThickness 3.0
      type "rectangle"
    ]
    label "Cdc25A"
  ]
  node [
    id 91
    graphics [
      x 159.0
      y 757.0
      w 25.0
      h 25.0
      fill "#FFFFFF"
      outline "#000000"
      frameThickness 3.0
      type "rectangle"
    ]
    label "p21"
  ]
  node [
    id 92
    graphics [
      x 355.0
      y 220.0
      w 25.0
      h 25.0
      fill "#FFFFFF"
      outline "#000000"
      frameThickness 3.0
      type "rectangle"
    ]
    label "PP2A-B55"
  ]
  node [
    id 93
    graphics [
      x 326.0
      y 671.0
      w 25.0
      h 25.0
      fill "#FFFFFF"
      outline "#000000"
      frameThickness 3.0
      type "rectangle"
    ]
    label "MK2-P"
  ]
  node [
    id 94
    graphics [
      x 1021.0
      y 207.0
      w 25.0
      h 25.0
      fill "#FFFFFF"
      outline "#000000"
      frameThickness 3.0
      type "rectangle"
    ]
    label "IKK_complex-P"
  ]
  node [
    id 95
    graphics [
      x 1185.0
      y 705.0
      w 25.0
      h 25.0
      fill "#FFFFFF"
      outline "#000000"
      frameThickness 3.0
      type "rectangle"
    ]
    label "Bcl3-p52-p52"
  ]
  edge [
    id 0
    source 7
    target 59
    label "+"
    graphics [
      fill "#000000"
      outline "#000000"
      Line [
        point [ x 0.0 y 0.0 ]
        point [ x 903.0 y 693.0 ]
        point [ x 0.0 y 0.0 ]
      ]
      frameThickness 2.0
      thickness 2.0
      smooth 1
      arrow "last"
    ]
  ]
  edge [
    id 1
    source 19
    target 91
    label "+"
    graphics [
      fill "#000000"
      outline "#000000"
      frameThickness 2.0
      thickness 2.0
      arrow "last"
    ]
  ]
  edge [
    id 2
    source 88
    target 62
    label "+"
    graphics [
      fill "#000000"
      outline "#000000"
      frameThickness 2.0
      thickness 2.0
      arrow "last"
    ]
  ]
  edge [
    id 3
    source 86
    target 19
    label "+"
    graphics [
      fill "#000000"
      outline "#000000"
      frameThickness 2.0
      thickness 2.0
      arrow "last"
    ]
  ]
  edge [
    id 4
    source 10
    target 86
    label "+"
    graphics [
      fill "#000000"
      outline "#000000"
      frameThickness 2.0
      thickness 2.0
      arrow "last"
    ]
  ]
  edge [
    id 5
    source 41
    target 57
    label "-"
    graphics [
      fill "#000000"
      outline "#000000"
      frameThickness 2.0
      thickness 2.0
      arrow "last"
    ]
  ]
  edge [
    id 6
    source 19
    target 43
    label "+"
    graphics [
      fill "#000000"
      outline "#000000"
      frameThickness 2.0
      thickness 2.0
      arrow "last"
    ]
  ]
  edge [
    id 7
    source 50
    target 86
    label "+"
    graphics [
      fill "#000000"
      outline "#000000"
      frameThickness 2.0
      thickness 2.0
      arrow "last"
    ]
  ]
  edge [
    id 8
    source 32
    target 29
    graphics [
      fill "#000000"
      outline "#000000"
      frameThickness 2.0
      thickness 2.0
      arrow "last"
    ]
    label "+"
  ]
  edge [
    id 9
    source 30
    target 31
    label "-"
    graphics [
      fill "#000000"
      outline "#000000"
      frameThickness 2.0
      thickness 2.0
      arrow "last"
    ]
  ]
  edge [
    id 10
    source 22
    target 68
    label "-"
    graphics [
      fill "#000000"
      outline "#000000"
      frameThickness 2.0
      thickness 2.0
      arrow "last"
    ]
  ]
  edge [
    id 11
    source 29
    target 40
    graphics [
      fill "#000000"
      outline "#000000"
      frameThickness 2.0
      thickness 2.0
      arrow "last"
    ]
    label "-"
  ]
  edge [
    id 12
    source 75
    target 39
    label "+"
    graphics [
      fill "#000000"
      outline "#000000"
      frameThickness 2.0
      thickness 2.0
      arrow "last"
    ]
  ]
  edge [
    id 13
    source 52
    target 61
    label "+"
    graphics [
      fill "#000000"
      outline "#000000"
      frameThickness 2.0
      thickness 2.0
      arrow "last"
    ]
  ]
  edge [
    id 14
    source 74
    target 7
    label "-"
    graphics [
      fill "#000000"
      outline "#000000"
      frameThickness 2.0
      thickness 2.0
      arrow "last"
    ]
  ]
  edge [
    id 15
    source 1
    target 5
    label "+"
    graphics [
      fill "#000000"
      outline "#000000"
      frameThickness 2.0
      thickness 2.0
      arrow "last"
    ]
  ]
  edge [
    id 16
    source 5
    target 91
    label "+"
    graphics [
      fill "#000000"
      outline "#000000"
      frameThickness 2.0
      thickness 2.0
      arrow "last"
    ]
  ]
  edge [
    id 17
    source 36
    target 21
    label "-"
    graphics [
      fill "#000000"
      outline "#000000"
      frameThickness 2.0
      thickness 2.0
      arrow "last"
    ]
  ]
  edge [
    id 18
    source 53
    target 76
    label "-"
    graphics [
      fill "#000000"
      outline "#000000"
      frameThickness 2.0
      thickness 2.0
      arrow "last"
    ]
  ]
  edge [
    id 19
    source 14
    target 50
    label "+"
    graphics [
      fill "#000000"
      outline "#000000"
      frameThickness 2.0
      thickness 2.0
      arrow "last"
    ]
  ]
  edge [
    id 20
    source 2
    target 89
    graphics [
      fill "#000000"
      outline "#000000"
      frameThickness 2.0
      thickness 2.0
      arrow "last"
    ]
    label "+"
  ]
  edge [
    id 21
    source 59
    target 66
    label "-"
    graphics [
      fill "#000000"
      outline "#000000"
      frameThickness 2.0
      thickness 2.0
      arrow "last"
    ]
  ]
  edge [
    id 22
    source 48
    target 18
    label "+"
    graphics [
      fill "#000000"
      outline "#000000"
      frameThickness 2.0
      thickness 2.0
      arrow "last"
    ]
  ]
  edge [
    id 23
    source 40
    target 19
    label "-"
    graphics [
      fill "#000000"
      outline "#000000"
      frameThickness 2.0
      thickness 2.0
      arrow "last"
    ]
  ]
  edge [
    id 24
    source 26
    target 15
    label "+"
    graphics [
      fill "#000000"
      outline "#000000"
      frameThickness 2.0
      thickness 2.0
      arrow "last"
    ]
  ]
  edge [
    id 25
    source 68
    target 19
    label "+"
    graphics [
      fill "#000000"
      outline "#000000"
      frameThickness 2.0
      thickness 2.0
      arrow "last"
    ]
  ]
  edge [
    id 26
    source 36
    target 95
    label "+"
    graphics [
      fill "#000000"
      outline "#000000"
      frameThickness 2.0
      thickness 2.0
      arrow "last"
    ]
  ]
  edge [
    id 27
    source 68
    target 29
    label "+"
    graphics [
      fill "#000000"
      outline "#000000"
      frameThickness 2.0
      thickness 2.0
      arrow "last"
    ]
  ]
  edge [
    id 28
    source 84
    target 80
    label "-"
    graphics [
      fill "#000000"
      outline "#000000"
      frameThickness 2.0
      thickness 2.0
      arrow "last"
    ]
  ]
  edge [
    id 29
    source 52
    target 59
    label "+"
    graphics [
      fill "#000000"
      outline "#000000"
      frameThickness 2.0
      thickness 2.0
      arrow "last"
    ]
  ]
  edge [
    id 30
    source 27
    target 15
    label "+"
    graphics [
      fill "#000000"
      outline "#000000"
      frameThickness 2.0
      thickness 2.0
      arrow "last"
    ]
  ]
  edge [
    id 31
    source 15
    target 63
    label "-"
    graphics [
      fill "#000000"
      outline "#000000"
      frameThickness 2.0
      thickness 2.0
      arrow "last"
    ]
  ]
  edge [
    id 32
    source 82
    target 91
    graphics [
      fill "#000000"
      outline "#000000"
      frameThickness 2.0
      thickness 2.0
      arrow "last"
    ]
    label "-"
  ]
  edge [
    id 33
    source 63
    target 41
    label "-"
    graphics [
      fill "#000000"
      outline "#000000"
      frameThickness 2.0
      thickness 2.0
      arrow "last"
    ]
  ]
  edge [
    id 34
    source 8
    target 45
    label "+"
    graphics [
      fill "#000000"
      outline "#000000"
      frameThickness 2.0
      thickness 2.0
      arrow "last"
    ]
  ]
  edge [
    id 35
    source 59
    target 53
    label "+"
    graphics [
      fill "#000000"
      outline "#000000"
      frameThickness 2.0
      thickness 2.0
      arrow "last"
    ]
  ]
  edge [
    id 36
    source 74
    target 33
    label "-"
    graphics [
      fill "#000000"
      outline "#000000"
      frameThickness 2.0
      thickness 2.0
      arrow "last"
    ]
  ]
  edge [
    id 37
    source 20
    target 51
    label "-"
    graphics [
      fill "#000000"
      outline "#000000"
      frameThickness 2.0
      thickness 2.0
      arrow "last"
    ]
  ]
  edge [
    id 38
    source 10
    target 11
    label "+"
    graphics [
      fill "#000000"
      outline "#000000"
      frameThickness 2.0
      thickness 2.0
      arrow "last"
    ]
  ]
  edge [
    id 39
    source 68
    target 92
    label "-"
    graphics [
      fill "#000000"
      outline "#000000"
      frameThickness 2.0
      thickness 2.0
      arrow "last"
    ]
  ]
  edge [
    id 40
    source 4
    target 63
    label "+"
    graphics [
      fill "#000000"
      outline "#000000"
      frameThickness 2.0
      thickness 2.0
      arrow "last"
    ]
  ]
  edge [
    id 41
    source 68
    target 16
    label "+"
    graphics [
      fill "#000000"
      outline "#000000"
      frameThickness 2.0
      thickness 2.0
      arrow "last"
    ]
  ]
  edge [
    id 42
    source 86
    target 1
    label "+"
    graphics [
      fill "#000000"
      outline "#000000"
      frameThickness 2.0
      thickness 2.0
      arrow "last"
    ]
  ]
  edge [
    id 43
    source 15
    target 69
    label "+"
    graphics [
      fill "#000000"
      outline "#000000"
      frameThickness 2.0
      thickness 2.0
      arrow "last"
    ]
  ]
  edge [
    id 44
    source 71
    target 50
    label "+"
    graphics [
      fill "#000000"
      outline "#000000"
      frameThickness 2.0
      thickness 2.0
      arrow "last"
    ]
  ]
  edge [
    id 45
    source 59
    target 74
    label "+"
    graphics [
      fill "#000000"
      outline "#000000"
      frameThickness 2.0
      thickness 2.0
      arrow "last"
    ]
  ]
  edge [
    id 46
    source 46
    target 15
    label "+"
    graphics [
      fill "#000000"
      outline "#000000"
      frameThickness 2.0
      thickness 2.0
      arrow "last"
    ]
  ]
  edge [
    id 47
    source 93
    target 5
    graphics [
      fill "#000000"
      outline "#000000"
      frameThickness 2.0
      thickness 2.0
      arrow "last"
    ]
    label "+"
  ]
  edge [
    id 48
    source 60
    target 68
    label "+"
    graphics [
      fill "#000000"
      outline "#000000"
      frameThickness 2.0
      thickness 2.0
      arrow "last"
    ]
  ]
  edge [
    id 49
    source 43
    target 19
    label "-"
    graphics [
      fill "#000000"
      outline "#000000"
      frameThickness 2.0
      thickness 2.0
      arrow "last"
    ]
  ]
  edge [
    id 50
    source 67
    target 19
    label "+"
    graphics [
      fill "#000000"
      outline "#000000"
      frameThickness 2.0
      thickness 2.0
      arrow "last"
    ]
  ]
  edge [
    id 51
    source 19
    target 78
    label "+"
    graphics [
      fill "#000000"
      outline "#000000"
      frameThickness 2.0
      thickness 2.0
      arrow "last"
    ]
  ]
  edge [
    id 52
    source 63
    target 86
    label "-"
    graphics [
      fill "#000000"
      outline "#000000"
      frameThickness 2.0
      thickness 2.0
      arrow "last"
    ]
  ]
  edge [
    id 53
    source 23
    target 66
    label "+"
    graphics [
      fill "#000000"
      outline "#000000"
      frameThickness 2.0
      thickness 2.0
      arrow "last"
    ]
  ]
  edge [
    id 54
    source 68
    target 67
    label "+"
    graphics [
      fill "#000000"
      outline "#000000"
      frameThickness 2.0
      thickness 2.0
      arrow "last"
    ]
  ]
  edge [
    id 55
    source 19
    target 22
    label "+"
    graphics [
      fill "#000000"
      outline "#000000"
      frameThickness 2.0
      thickness 2.0
      arrow "last"
    ]
  ]
  edge [
    id 56
    source 81
    target 15
    label "+"
    graphics [
      fill "#000000"
      outline "#000000"
      frameThickness 2.0
      thickness 2.0
      arrow "last"
    ]
  ]
  edge [
    id 57
    source 29
    target 2
    graphics [
      fill "#000000"
      outline "#000000"
      frameThickness 2.0
      thickness 2.0
      arrow "last"
    ]
    label "+"
  ]
  edge [
    id 58
    source 50
    target 75
    label "+"
    graphics [
      fill "#000000"
      outline "#000000"
      frameThickness 2.0
      thickness 2.0
      arrow "last"
    ]
  ]
  edge [
    id 59
    source 86
    target 57
    label "-"
    graphics [
      fill "#000000"
      outline "#000000"
      frameThickness 2.0
      thickness 2.0
      arrow "last"
    ]
  ]
  edge [
    id 60
    source 68
    target 86
    label "+"
    graphics [
      fill "#000000"
      outline "#000000"
      frameThickness 2.0
      thickness 2.0
      arrow "last"
    ]
  ]
  edge [
    id 61
    source 19
    target 89
    label "+"
    graphics [
      fill "#000000"
      outline "#000000"
      frameThickness 2.0
      thickness 2.0
      arrow "last"
    ]
  ]
  edge [
    id 62
    source 91
    target 89
    graphics [
      fill "#000000"
      outline "#000000"
      frameThickness 2.0
      thickness 2.0
      arrow "last"
    ]
    label "+"
  ]
  edge [
    id 63
    source 0
    target 66
    label "+"
    graphics [
      fill "#000000"
      outline "#000000"
      frameThickness 2.0
      thickness 2.0
      arrow "last"
    ]
  ]
  edge [
    id 64
    source 72
    target 15
    label "+"
    graphics [
      fill "#000000"
      outline "#000000"
      frameThickness 2.0
      thickness 2.0
      arrow "last"
    ]
  ]
  edge [
    id 65
    source 1
    target 93
    label "+"
    graphics [
      fill "#000000"
      outline "#000000"
      frameThickness 2.0
      thickness 2.0
      arrow "last"
    ]
  ]
  edge [
    id 66
    source 78
    target 38
    graphics [
      fill "#000000"
      outline "#000000"
      frameThickness 2.0
      thickness 2.0
      arrow "last"
    ]
    label "+"
  ]
  edge [
    id 67
    source 45
    target 76
    label "+"
    graphics [
      fill "#000000"
      outline "#000000"
      frameThickness 2.0
      thickness 2.0
      arrow "last"
    ]
  ]
  edge [
    id 68
    source 68
    target 57
    label "-"
    graphics [
      fill "#000000"
      outline "#000000"
      frameThickness 2.0
      thickness 2.0
      arrow "last"
    ]
  ]
  edge [
    id 69
    source 86
    target 29
    label "+"
    graphics [
      fill "#000000"
      outline "#000000"
      frameThickness 2.0
      thickness 2.0
      arrow "last"
    ]
  ]
  edge [
    id 70
    source 44
    target 9
    label "+"
    graphics [
      fill "#000000"
      outline "#000000"
      frameThickness 2.0
      thickness 2.0
      arrow "last"
    ]
  ]
  edge [
    id 71
    source 15
    target 44
    label "+"
    graphics [
      fill "#000000"
      outline "#000000"
      frameThickness 2.0
      thickness 2.0
      arrow "last"
    ]
  ]
  edge [
    id 72
    source 4
    target 82
    label "-"
    graphics [
      fill "#000000"
      outline "#000000"
      frameThickness 2.0
      thickness 2.0
      arrow "last"
    ]
  ]
  edge [
    id 73
    source 29
    target 57
    label "-"
    graphics [
      fill "#000000"
      outline "#000000"
      frameThickness 2.0
      thickness 2.0
      arrow "last"
    ]
  ]
  edge [
    id 74
    source 83
    target 62
    label "+"
    graphics [
      fill "#000000"
      outline "#000000"
      frameThickness 2.0
      thickness 2.0
      arrow "last"
    ]
  ]
  edge [
    id 75
    source 38
    target 55
    label "-"
    graphics [
      fill "#000000"
      outline "#000000"
      frameThickness 2.0
      thickness 2.0
      arrow "last"
    ]
  ]
  edge [
    id 76
    source 34
    target 15
    label "+"
    graphics [
      fill "#000000"
      outline "#000000"
      frameThickness 2.0
      thickness 2.0
      arrow "last"
    ]
  ]
  edge [
    id 77
    source 85
    target 28
    label "+"
    graphics [
      fill "#000000"
      outline "#000000"
      frameThickness 2.0
      thickness 2.0
      arrow "last"
    ]
  ]
  edge [
    id 78
    source 79
    target 58
    label "+"
    graphics [
      fill "#000000"
      outline "#000000"
      frameThickness 2.0
      thickness 2.0
      arrow "last"
    ]
  ]
  edge [
    id 79
    source 54
    target 15
    label "+"
    graphics [
      fill "#000000"
      outline "#000000"
      frameThickness 2.0
      thickness 2.0
      arrow "last"
    ]
  ]
  edge [
    id 80
    source 21
    target 95
    label "-"
    graphics [
      fill "#000000"
      outline "#000000"
      frameThickness 2.0
      thickness 2.0
      arrow "last"
    ]
  ]
  edge [
    id 81
    source 13
    target 83
    label "+"
    graphics [
      fill "#000000"
      outline "#000000"
      frameThickness 2.0
      thickness 2.0
      arrow "last"
    ]
  ]
  edge [
    id 82
    source 20
    target 94
    label "+"
    graphics [
      fill "#000000"
      outline "#000000"
      frameThickness 2.0
      thickness 2.0
      arrow "last"
    ]
  ]
  edge [
    id 83
    source 64
    target 66
    label "+"
    graphics [
      fill "#000000"
      outline "#000000"
      frameThickness 2.0
      thickness 2.0
      arrow "last"
    ]
  ]
  edge [
    id 84
    source 3
    target 44
    label "+"
    graphics [
      fill "#000000"
      outline "#000000"
      frameThickness 2.0
      thickness 2.0
      arrow "last"
    ]
  ]
  edge [
    id 85
    source 8
    target 23
    label "+"
    graphics [
      fill "#000000"
      outline "#000000"
      frameThickness 2.0
      thickness 2.0
      arrow "last"
    ]
  ]
  edge [
    id 86
    source 20
    target 1
    label "+"
    graphics [
      fill "#000000"
      outline "#000000"
      frameThickness 2.0
      thickness 2.0
      arrow "last"
    ]
  ]
  edge [
    id 87
    source 76
    target 70
    label "+"
    graphics [
      fill "#000000"
      outline "#000000"
      frameThickness 2.0
      thickness 2.0
      arrow "last"
    ]
  ]
  edge [
    id 88
    source 61
    target 39
    label "+"
    graphics [
      fill "#000000"
      outline "#000000"
      frameThickness 2.0
      thickness 2.0
      arrow "last"
    ]
  ]
  edge [
    id 89
    source 15
    target 82
    label "+"
    graphics [
      fill "#000000"
      outline "#000000"
      frameThickness 2.0
      thickness 2.0
      arrow "last"
    ]
  ]
  edge [
    id 90
    source 68
    target 65
    graphics [
      fill "#000000"
      outline "#000000"
      frameThickness 2.0
      thickness 2.0
      arrow "last"
    ]
    label "+"
  ]
  edge [
    id 91
    source 28
    target 94
    label "+"
    graphics [
      fill "#000000"
      outline "#000000"
      frameThickness 2.0
      thickness 2.0
      arrow "last"
    ]
  ]
  edge [
    id 92
    source 78
    target 36
    graphics [
      fill "#000000"
      outline "#000000"
      frameThickness 2.0
      thickness 2.0
      arrow "last"
    ]
    label "-"
  ]
  edge [
    id 93
    source 74
    target 48
    label "-"
    graphics [
      fill "#000000"
      outline "#000000"
      frameThickness 2.0
      thickness 2.0
      arrow "last"
    ]
  ]
  edge [
    id 94
    source 57
    target 19
    label "-"
    graphics [
      fill "#000000"
      outline "#000000"
      frameThickness 2.0
      thickness 2.0
      arrow "last"
    ]
  ]
  edge [
    id 95
    source 6
    target 37
    label "+"
    graphics [
      fill "#000000"
      outline "#000000"
      frameThickness 2.0
      thickness 2.0
      arrow "last"
    ]
  ]
  edge [
    id 96
    source 52
    target 18
    label "+"
    graphics [
      fill "#000000"
      outline "#000000"
      frameThickness 2.0
      thickness 2.0
      arrow "last"
    ]
  ]
  edge [
    id 97
    source 86
    target 41
    label "+"
    graphics [
      fill "#000000"
      outline "#000000"
      frameThickness 2.0
      thickness 2.0
      arrow "last"
    ]
  ]
  edge [
    id 98
    source 87
    target 9
    label "+"
    graphics [
      fill "#000000"
      outline "#000000"
      Line [
        point [ x 0.0 y 0.0 ]
        point [ x 431.0 y 304.0 ]
        point [ x 0.0 y 0.0 ]
      ]
      frameThickness 2.0
      thickness 2.0
      smooth 1
      arrow "last"
    ]
  ]
  edge [
    id 99
    source 37
    target 47
    label "+"
    graphics [
      fill "#000000"
      outline "#000000"
      frameThickness 2.0
      thickness 2.0
      arrow "last"
    ]
  ]
  edge [
    id 100
    source 90
    target 56
    label "+"
    graphics [
      fill "#000000"
      outline "#000000"
      frameThickness 2.0
      thickness 2.0
      arrow "last"
    ]
  ]
  edge [
    id 101
    source 94
    target 74
    label "-"
    graphics [
      fill "#000000"
      outline "#000000"
      frameThickness 2.0
      thickness 2.0
      arrow "last"
    ]
  ]
  edge [
    id 102
    source 73
    target 74
    label "-"
    graphics [
      fill "#000000"
      outline "#000000"
      frameThickness 2.0
      thickness 2.0
      arrow "last"
    ]
  ]
  edge [
    id 103
    source 92
    target 68
    label "-"
    graphics [
      fill "#000000"
      outline "#000000"
      frameThickness 2.0
      thickness 2.0
      arrow "last"
    ]
  ]
  edge [
    id 104
    source 70
    target 6
    label "+"
    graphics [
      fill "#000000"
      outline "#000000"
      frameThickness 2.0
      thickness 2.0
      arrow "last"
    ]
  ]
  edge [
    id 105
    source 41
    target 19
    label "+"
    graphics [
      fill "#000000"
      outline "#000000"
      frameThickness 2.0
      thickness 2.0
      arrow "last"
    ]
  ]
  edge [
    id 106
    source 42
    target 45
    label "+"
    graphics [
      fill "#000000"
      outline "#000000"
      frameThickness 2.0
      thickness 2.0
      arrow "last"
    ]
  ]
  edge [
    id 107
    source 12
    target 8
    label "+"
    graphics [
      fill "#000000"
      outline "#000000"
      frameThickness 2.0
      thickness 2.0
      arrow "last"
    ]
  ]
  edge [
    id 108
    source 24
    target 86
    label "+"
    graphics [
      fill "#000000"
      outline "#000000"
      frameThickness 2.0
      thickness 2.0
      arrow "last"
    ]
  ]
  edge [
    id 109
    source 10
    target 68
    label "+"
    graphics [
      fill "#000000"
      outline "#000000"
      frameThickness 2.0
      thickness 2.0
      arrow "last"
    ]
  ]
  edge [
    id 110
    source 29
    target 0
    graphics [
      fill "#000000"
      outline "#000000"
      Line [
        point [ x 0.0 y 0.0 ]
        point [ x 465.0 y 345.0 ]
        point [ x 0.0 y 0.0 ]
      ]
      frameThickness 2.0
      thickness 2.0
      smooth 1
      arrow "last"
    ]
    label "+"
  ]
  edge [
    id 111
    source 15
    target 68
    label "+"
    graphics [
      fill "#000000"
      outline "#000000"
      frameThickness 2.0
      thickness 2.0
      arrow "last"
    ]
  ]
  edge [
    id 112
    source 22
    target 29
    label "-"
    graphics [
      fill "#000000"
      outline "#000000"
      frameThickness 2.0
      thickness 2.0
      arrow "last"
    ]
  ]
  edge [
    id 113
    source 29
    target 19
    label "+"
    graphics [
      fill "#000000"
      outline "#000000"
      frameThickness 2.0
      thickness 2.0
      arrow "last"
    ]
  ]
  edge [
    id 114
    source 43
    target 40
    label "-"
    graphics [
      fill "#000000"
      outline "#000000"
      Line [
        point [ x 0.0 y 0.0 ]
        point [ x 560.0 y 412.0 ]
        point [ x 0.0 y 0.0 ]
      ]
      frameThickness 2.0
      thickness 2.0
      smooth 1
      arrow "last"
    ]
  ]
  edge [
    id 115
    source 9
    target 59
    label "+"
    graphics [
      fill "#000000"
      outline "#000000"
      frameThickness 2.0
      thickness 2.0
      arrow "last"
    ]
  ]
  edge [
    id 116
    source 77
    target 78
    graphics [
      fill "#000000"
      outline "#000000"
      frameThickness 2.0
      thickness 2.0
      arrow "last"
    ]
    label "+"
  ]
  edge [
    id 117
    source 29
    target 90
    graphics [
      fill "#000000"
      outline "#000000"
      frameThickness 2.0
      thickness 2.0
      arrow "last"
    ]
    label "-"
  ]
  edge [
    id 118
    source 80
    target 83
    label "+"
    graphics [
      fill "#000000"
      outline "#000000"
      frameThickness 2.0
      thickness 2.0
      arrow "last"
    ]
  ]
  edge [
    id 119
    source 37
    target 83
    label "+"
    graphics [
      fill "#000000"
      outline "#000000"
      frameThickness 2.0
      thickness 2.0
      arrow "last"
    ]
  ]
  edge [
    id 120
    source 79
    target 19
    label "+"
    graphics [
      fill "#000000"
      outline "#000000"
      frameThickness 2.0
      thickness 2.0
      arrow "last"
    ]
  ]
  edge [
    id 121
    source 35
    target 50
    label "+"
    graphics [
      fill "#000000"
      outline "#000000"
      frameThickness 2.0
      thickness 2.0
      arrow "last"
    ]
  ]
  edge [
    id 122
    source 17
    target 41
    label "+"
    graphics [
      fill "#000000"
      outline "#000000"
      frameThickness 2.0
      thickness 2.0
      arrow "last"
    ]
  ]
  edge [
    id 123
    source 41
    target 90
    label "-"
    graphics [
      fill "#000000"
      outline "#000000"
      frameThickness 2.0
      thickness 2.0
      arrow "last"
    ]
  ]
  edge [
    id 124
    source 29
    target 64
    graphics [
      fill "#000000"
      outline "#000000"
      frameThickness 2.0
      thickness 2.0
      arrow "last"
    ]
    label "+"
  ]
  edge [
    id 125
    source 15
    target 8
    label "+"
    graphics [
      fill "#000000"
      outline "#000000"
      frameThickness 2.0
      thickness 2.0
      arrow "last"
    ]
  ]
  edge [
    id 126
    source 78
    target 66
    graphics [
      fill "#000000"
      outline "#000000"
      frameThickness 2.0
      thickness 2.0
      arrow "last"
    ]
    label "+"
  ]
  edge [
    id 127
    source 69
    target 11
    label "+"
    graphics [
      fill "#000000"
      outline "#000000"
      frameThickness 2.0
      thickness 2.0
      arrow "last"
    ]
  ]
  edge [
    id 128
    source 55
    target 6
    label "+"
    graphics [
      fill "#000000"
      outline "#000000"
      frameThickness 2.0
      thickness 2.0
      arrow "last"
    ]
  ]
  edge [
    id 129
    source 79
    target 0
    label "+"
    graphics [
      fill "#000000"
      outline "#000000"
      frameThickness 2.0
      thickness 2.0
      arrow "last"
    ]
  ]
  edge [
    id 130
    source 25
    target 37
    label "+"
    graphics [
      fill "#000000"
      outline "#000000"
      frameThickness 2.0
      thickness 2.0
      arrow "last"
    ]
  ]
  edge [
    id 131
    source 47
    target 85
    label "+"
    graphics [
      fill "#000000"
      outline "#000000"
      frameThickness 2.0
      thickness 2.0
      arrow "last"
    ]
  ]
  edge [
    id 132
    source 62
    target 20
    label "+"
    graphics [
      fill "#000000"
      outline "#000000"
      frameThickness 2.0
      thickness 2.0
      arrow "last"
    ]
  ]
  edge [
    id 133
    source 49
    target 94
    graphics [
      fill "#000000"
      outline "#000000"
      frameThickness 2.0
      thickness 2.0
      arrow "last"
    ]
    label "+"
  ]
  edge [
    id 134
    source 31
    target 89
    label "-"
    graphics [
      fill "#000000"
      outline "#000000"
      frameThickness 2.0
      thickness 2.0
      arrow "last"
    ]
  ]
  edge [
    id 135
    source 28
    target 51
    label "-"
    graphics [
      fill "#000000"
      outline "#000000"
      frameThickness 2.0
      thickness 2.0
      arrow "last"
    ]
  ]
  edge [
    id 136
    source 39
    target 41
    label "+"
    graphics [
      fill "#000000"
      outline "#000000"
      frameThickness 2.0
      thickness 2.0
      arrow "last"
    ]
  ]
  edge [
    id 137
    source 51
    target 94
    label "-"
    graphics [
      fill "#000000"
      outline "#000000"
      frameThickness 2.0
      thickness 2.0
      arrow "last"
    ]
  ]
  edge [
    id 138
    source 43
    target 77
    label "-"
    graphics [
      fill "#000000"
      outline "#000000"
      frameThickness 2.0
      thickness 2.0
      arrow "last"
    ]
  ]
  edge [
    id 139
    source 68
    target 70
    label "+"
    graphics [
      fill "#000000"
      outline "#000000"
      frameThickness 2.0
      thickness 2.0
      arrow "last"
    ]
  ]
  edge [
    id 140
    source 60
    target 65
    graphics [
      fill "#000000"
      outline "#000000"
      frameThickness 2.0
      thickness 2.0
      arrow "last"
    ]
    label "+"
  ]
  edge [
    id 141
    source 44
    target 58
    label "+"
    graphics [
      fill "#000000"
      outline "#000000"
      frameThickness 2.0
      thickness 2.0
      arrow "last"
    ]
  ]
  edge [
    id 142
    source 56
    target 89
    label "-"
    graphics [
      fill "#000000"
      outline "#000000"
      frameThickness 2.0
      thickness 2.0
      arrow "last"
    ]
  ]
  edge [
    id 143
    source 15
    target 75
    label "+"
    graphics [
      fill "#000000"
      outline "#000000"
      frameThickness 2.0
      thickness 2.0
      arrow "last"
    ]
  ]
  edge [
    id 144
    source 33
    target 61
    label "+"
    graphics [
      fill "#000000"
      outline "#000000"
      frameThickness 2.0
      thickness 2.0
      arrow "last"
    ]
  ]
  edge [
    id 145
    source 68
    target 40
    label "-"
    graphics [
      fill "#000000"
      outline "#000000"
      frameThickness 2.0
      thickness 2.0
      arrow "last"
    ]
  ]
  edge [
    id 146
    source 16
    target 43
    label "-"
    graphics [
      fill "#000000"
      outline "#000000"
      frameThickness 2.0
      thickness 2.0
      arrow "last"
    ]
  ]
  edge [
    id 147
    source 93
    target 30
    label "+"
    graphics [
      fill "#000000"
      outline "#000000"
      frameThickness 2.0
      thickness 2.0
      arrow "last"
    ]
  ]
  edge [
    id 148
    source 58
    target 9
    label "+"
    graphics [
      fill "#000000"
      outline "#000000"
      Line [
        point [ x 0.0 y 0.0 ]
        point [ x 440.0 y 295.0 ]
        point [ x 0.0 y 0.0 ]
      ]
      frameThickness 2.0
      thickness 2.0
      smooth 1
      arrow "last"
    ]
  ]
  edge [
    id 149
    source 78
    target 84
    graphics [
      fill "#000000"
      outline "#000000"
      frameThickness 2.0
      thickness 2.0
      arrow "last"
    ]
    label "+"
  ]
  edge [
    id 150
    source 12
    target 41
    label "+"
    graphics [
      fill "#000000"
      outline "#000000"
      frameThickness 2.0
      thickness 2.0
      arrow "last"
    ]
  ]
]
